# Supplementary material for: How Substitution Combines with Non-Covalent Interactions to Modulate 1,4-Naphthoquinone and Its Derivatives Molecular Features—Multifactor Studies
Source: Int J Mol Sci. 2021 Sep 26;22(19):10357. doi: 10.3390/ijms221910357 (PMC8508802; doi:10.3390/ijms221910357)
Supplement: Supplementary file 1 [file ijms-22-10357-s001.zip]

Archive with 1 entries (1 files):
- ijms-1387037-supplementary.pdf
